# Supplementary material for: Melatonin Treatment Alleviates Chilling Injury of Loquat Fruit via Modulating ROS Metabolism
Source: Foods. 2024 Sep 25;13(19):3050. doi: 10.3390/foods13193050 (PMC11476320; doi:10.3390/foods13193050)
Supplement: Supplementary file 1 [file foods-13-03050-s001.zip]

Archive with 1 entries (1 files):
- foods-3209275-supplementary.pdf
